# Supplementary material for: Healthcare Professionals’ Knowledge about Pediatric Chronic Pain: A Systematic Review
Source: Children (Basel). 2023 Mar 31;10(4):665. doi: 10.3390/children10040665 (PMC10136554; doi:10.3390/children10040665)
Supplement: Supplementary file 1 [file children-10-00665-s001.zip]

Archive with 1 entries (1 files):
- children-2283505-supplementary.pdf
